# Supplementary material for: Transcriptome and Gene Expression Analysis Revealed CeNA1: A Potential New Marker for Somatic Embryogenesis in Common Centaury (Centaurium erythraea Rafn.)
Source: Int J Mol Sci. 2024 Dec 18;25(24):13531. doi: 10.3390/ijms252413531 (PMC11677695; doi:10.3390/ijms252413531)
Supplement: Supplementary file 1 [file ijms-25-13531-s001.zip]

Archive with 1 entries (1 files):
- ijms-3340973-supplementary.pdf
